# Supplementary material for: Re-run, Repeat, Reproduce, Reuse, Replicate: Transforming Code into Scientific Contributions
Source: Front Neuroinform. 2018 Jan 4;11:69. doi: 10.3389/fninf.2017.00069 (PMC5758530; doi:10.3389/fninf.2017.00069)
Supplement: Supplementary file 1 [file DataSheet1.zip]

Archive with 9 entries (8 files):
- rougier-random-walk-549debf/
- rougier-random-walk-549debf/LICENSE
- rougier-random-walk-549debf/README.md
- rougier-random-walk-549debf/random-walk-R0.py
- rougier-random-walk-549debf/random-walk-R1.py
- rougier-random-walk-549debf/random-walk-R2.py
- rougier-random-walk-549debf/random-walk-R3.py
- rougier-random-walk-549debf/random-walk-R4.py
- rougier-random-walk-549debf/random-walk-R5.py
