# Supplementary material for: Re-run, Repeat, Reproduce, Reuse, Replicate: Transforming Code into Scientific Contributions
Source: Front Neuroinform. 2018 Jan 4;11:69. doi: 10.3389/fninf.2017.00069 (PMC5758530; doi:10.3389/fninf.2017.00069)
Supplement: Supplementary file 1 [file DataSheet1.zip › rougier-random-walk-549debf/README.md]

Source code for **Re-run, Repeat, Reproduce, Reuse, Replicate: Transforming Code into Scientific Contributions**, Fabien C. Y. Benureau and Nicolas P. Rougier, 2017.

* [random-walk-R0.py](random-walk-R0.py): Worst you can do
* [random-walk-R1.py](random-walk-R1.py): Re-runnable
* [random-walk-R2.py](random-walk-R2.py): Repeatable
* [random-walk-R3.py](random-walk-R3.py): Reproducible
* [random-walk-R4.py](random-walk-R4.py): Re-usable
* [random-walk-R5.py](random-walk-R5.py): Replicable

[![DOI](https://zenodo.org/badge/DOI/10.5281/zenodo.848217.svg)](https://doi.org/10.5281/zenodo.848217)
