# Supplementary material for: Re-run, Repeat, Reproduce, Reuse, Replicate: Transforming Code into Scientific Contributions
Source: Front Neuroinform. 2018 Jan 4;11:69. doi: 10.3389/fninf.2017.00069 (PMC5758530; doi:10.3389/fninf.2017.00069)
Supplement: Supplementary file 1 [file DataSheet1.zip › rougier-random-walk-549debf/random-walk-R0.py]

# Random walk (R0: worst you can do)
import random

x = 0
for i in xrange(10):
    step = random.choice([-1,+1])
    x += step
    print x,
