# Supplementary material for: Re-run, Repeat, Reproduce, Reuse, Replicate: Transforming Code into Scientific Contributions
Source: Front Neuroinform. 2018 Jan 4;11:69. doi: 10.3389/fninf.2017.00069 (PMC5758530; doi:10.3389/fninf.2017.00069)
Supplement: Supplementary file 1 [file DataSheet1.zip › rougier-random-walk-549debf/random-walk-R1.py]

# Random walk (R1: re-runnable)
# Tested with Python 3
import random

x =  0
walk = []
for i in range(10):
    step = random.choice([-1,+1])
    x += step
    walk.append(x)

print(walk)
