# Supplementary material for: Re-run, Repeat, Reproduce, Reuse, Replicate: Transforming Code into Scientific Contributions
Source: Front Neuroinform. 2018 Jan 4;11:69. doi: 10.3389/fninf.2017.00069 (PMC5758530; doi:10.3389/fninf.2017.00069)
Supplement: Supplementary file 1 [file DataSheet1.zip › rougier-random-walk-549debf/random-walk-R4.py]

# Copyright (c) 2017 N.P. Rougier and F.C.Y. Benureau
# Release under the BSD 2-clause license
# Tested with 64-bit CPython 3.6.2 / macOS 10.12.6
import sys, subprocess, datetime, random

def compute_walk(count, x0=0, step=1, seed=0):
    """Random walk
       count: number of steps
       x0   : initial position (default 0)
       step : step size (default 1)
       seed : seed for the initialization of the
	     random generator (default 0)
    """
    random.seed(seed)
    x = x0
    walk = []
    for i in range(count):
        if random.uniform(-1, +1) > 0:
            x += 1
        else:
            x -= 1
        walk.append(x)
    return walk

def compute_results(count, x0=0, step=1, seed=0):
    """Compute a walk and return it with context"""
    # If repository is dirty, don't do anything
    if subprocess.call(("git", "diff-index",
                        "--quiet", "HEAD")):
        print("Repository is dirty, please commit")
        sys.exit(1)

    # Get git hash if any
    hash_cmd = ("git", "rev-parse", "HEAD")
    revision = subprocess.check_output(hash_cmd)

    # Compute results
    walk = compute_walk(count=count, x0=x0,
                        step=step, seed=seed)
    return {
        "data"      : walk,
        "parameters": {"count": count, "x0": x0,
                       "step": step, "seed": seed},
        "timestamp" : str(datetime.datetime.utcnow()),
        "revision"  : revision,
        "system"    : sys.version}

if __name__ == "__main__":
    # Unit test checking reproducibility
    # (will fail with Python<=3.2)
    assert (compute_walk(10, 0, 1, 42) ==
	        [1,0,-1,-2,-1,0,1,0,-1,-2])

    # Simulation parameters
    count, x0, seed = 10, 0, 1
    results = compute_results(count, x0=x0, seed=seed)

    # Save & display results
    with open("results-R4.txt", "w") as fd:
        fd.write(str(results))
    print(results["data"])
