# Supplementary material for: Re-run, Repeat, Reproduce, Reuse, Replicate: Transforming Code into Scientific Contributions
Source: Front Neuroinform. 2018 Jan 4;11:69. doi: 10.3389/fninf.2017.00069 (PMC5758530; doi:10.3389/fninf.2017.00069)
Supplement: Supplementary file 1 [file DataSheet1.zip › rougier-random-walk-549debf/random-walk-R5.py]

# Copyright (c) 2017 N.P. Rougier and F.C.Y. Benureau
# Release under the BSD 2-clause license
# 64-bit CPython 3.6.2 / NumPy 1.12.0 / macOS 10.12.6
import random
import numpy as np

def _rng(seed):
    """Return a numpy random number generator
       initialized with seed as it would be with
       a python random generator.
    """
    rng = random.Random()
    rng.seed(seed)
    _, keys, _ = rng.getstate()
    rng = np.random.RandomState()
    state = rng.get_state()
    rng.set_state((state[0], keys[:-1], state[2],
		           state[3], state[4]))
    return rng

def walk(n, seed):
    """Random walk for n steps"""
    rng = _rng(seed)
    steps = 2 * (rng.uniform(-1, +1, n) > 0) - 1
    return steps.cumsum().tolist()

if __name__ == "__main__":
    # Unit test
    assert (walk(n=10, seed=42) ==
            [1,0,-1,-2,-1,0,1,0,-1,-2])

    # Random walk for 10 steps, with seed=1
    seed = 1
    path = walk(n=10, seed=seed)

    # Save & display results
    results = {"data": path, "seed": seed}
    with open("results-R5.txt", "w") as fd:
        fd.write(str(results))
    print(path)
